# Supplementary material for: Electrospun Polyvinylpyrrolidone-Based Dressings Containing GO/ZnO Nanocomposites: A Novel Frontier in Antibacterial Wound Care
Source: Pharmaceutics. 2024 Feb 22;16(3):305. doi: 10.3390/pharmaceutics16030305 (PMC10976148; doi:10.3390/pharmaceutics16030305)
Supplement: Supplementary file 1 [file pharmaceutics-16-00305-s001.zip]

Archive with 1 entries (1 files):
- pharmaceutics-2857531-supplementary.pdf
